# Supplementary material for: Germ layer-specific regulation of cell polarity and adhesion gives insight into the evolution of mesoderm
Source: eLife. 2018 Jul 31;7:e36740. doi: 10.7554/eLife.36740 (PMC6067901; doi:10.7554/eLife.36740)
Supplement: Figure 3—figure supplement 3—source data 1. [file elife-36740-fig3-figsupp3-data1.xlsx]

## Sheet: Cell lenght
Measurments
Embryo number	Control p1	Control p2		Embryo number	Mutant p1	Mutant p2
1	0.27	0.18		1	0.233129	0.204082
2	0.24	0.22		2	0.246753	0.208092
3	0.25	0.19		3	0.254545	0.209302
4	0.2	0.19		4	0.28481	0.219355
5	0.19	0.17		5	0.227723	0.178808
6	0.220339	0.176471		6	0.27439	0.236842
7	0.265306	0.196319		7	0.278261	0.2
8	0.227642	0.188235		8	0.292929	0.163636
9	0.198582	0.197531		9	0.344828	0.191489
10	0.22449	0.2		10	0.193548	0.136364
11	0.225564	0.211921		11	0.242424	0.185185
12	0.220339	0.213542		12	0.248175	0.138728
13	0.225352	0.223529		13	0.307018	0.176166
14	0.246575	0.198864		14	0.391304	0.192513
15	0.226667	0.205882		15	0.27551	0.221053
16	0.115385	0.165644		16	0.191358	0.162437
17	0.191176	0.192308		17	0.34375	0.197802
18	0.202186	0.21		18	0.227848	0.108108
19	0.267327	0.208589		19	0.184615	0.16
20	0.195266	0.195266		20	0.192308	0.19209
21	0.220859	0.212435		21	0.208589	0.189655
22	0.205479	0.175824		22	0.23622	0.191781
23	0.186335	0.2		23	0.287129	0.198864
24	0.225989	0.19774		24	0.223684	0.183333
25	0.216667	0.171429		25	0.45263	0.102389
26	0.242424	0.241379		26	0.444226	0.125143
27	0.35	0.196629		27	0.228571	0.216931
28	0.311258	0.221519		28	0.335887	0.0758023
29	0.24	0.212121		29	0.2	0.163934
30	0.229508	0.21164		30	0.185629	0.153005
31	0.253731	0.270073		31	0.297753	0.241935
32	0.203822	0.188235		32	0.147287	0.119048
33	0.0992366	0.211111		33	0.217877	0.21547
34	0.245033	0.239264		34	0.204082	0.178771
35	0.30303	0.311594		35	0.27381	0.214689
36	0.287582	0.279221		36	0.323529	0.253165
37	0.242775	0.220994		37	0.294521	0.191919
38	0.22963	0.158974		38	0.27551	0.173913
39	0.265193	0.25		39	0.291667	0.177143
40	0.266667	0.276471		40	0.251462	0.172897
41	0.208955	0.192982		41	0.342857	0.100671
42	0.225352	0.223529		42	0.171598	0.100559
43	0.195266	0.195266		43	0.302326	0.163743
44	0.220339	0.213542		44	0.352941	0.17341
45	0.242775	0.2		45	0.358333	0.18617
46	0.195266	0.195266		46	0.364706	0.158824
47	0.186335	0.175824		47	0.391667	0.0966184
48	0.229508	0.21164		48	0.265957	0.171429
49	0.266667	0.276471		49	0.322835	0.230263
50	0.265306	0.196319		50	0.392265	0.178082
51	0.13468	0.137394		51	0.280612	0.159574
52	0.107112	0.136423		52	0.40161	0.131863
53	0.149134	0.114217		53	0.350611	0.138777
54	0.144814	0.14262		54	0.195804	0.163636
55	0.255054	0.245905		55	0.363595	0.135392
56	0.256787	0.227599		56	0.303797	0.241379
57	0.234826	0.182385		57	0.563107	0.178947
58	0.221974	0.226194		58	0.252033	0.215054
59	0.186629	0.202313		59	0.255435	0.160976
60	0.202389	0.165698		60	0.216049	0.140625
61	0.270472	0.248043		61	0.30303	0.217143
62	0.198155	0.192394		62	0.235294	0.2
63	0.203511	0.217825		63	0.507937	0.210526
64	0.230251	0.16296		64	0.320513	0.2
65	0.20692	0.16982		65	0.344444	0.197368
66	0.16371	0.169289		66	0.328	0.285714
67	0.185698	0.203512		67	0.163551	0.2
68	0.236192	0.247404		68	0.154545	0.0980392
69	0.203167	0.202612		69	0.24	0.16875
70	0.201176	0.209708		70	0.16	0.157068
71	0.175321	0.176429		71	0.237009	0.0977931
72	0.252282	0.222347		72	0.225	0.162791
73	0.278486	0.205656		73	0.392265	0.197368
74	0.24151	0.210235		74	0.507937	0.215054
75	0.226547	0.244388		75	0.235294	0.2
76	0.22596	0.227458		76	0.251462	0.172897
77	0.203615	0.189182		77	0.208062	0.089892
78	0.260226	0.27204		78	0.167324	0.0860948
79	0.225429	0.237182		79	0.25701	0.114115
80	0.240012	0.215823		80	0.298768	0.167018
81	0.207249	0.253461		81	0.312302	0.212804
82	0.224116	0.203303		82	0.40105	0.158594
83	0.220403	0.182089		83	0.28968	0.16912
84	0.248356	0.190547		84	0.222801	0.127696
85	0.228259	0.212926		85	0.383881	0.117713
86	0.251834	0.232961		86	0.297625	0.162639
87	0.25538	0.228849		87	0.386348	0.112117
88	0.255866	0.267214		88	0.274919	0.116045
89	0.235867	0.192989		89	0.326606	0.10177
90	0.257409	0.282422		90	0.38541	0.157967
				91	0.383003	0.162447
				92	0.277428	0.108818
				93	0.383069	0.098054
				94	0.355599	0.121086
				95	0.338483	0.153739
				96	0.377376	0.117887
				97	0.285598	0.0964072
				98	0.376869	0.119067
				99	0.372979	0.14308
				100	0.3279	0.0791961
				101	0.329914	0.0913626
				102	0.375407	0.192619
				103	0.300234	0.0573491

## Sheet: Descriptives statistics
	Control p1					Mutant p1
			Standard Error					Standard Error
	Mean	0.224111	0.00431447			Mean	0.294809	0.00798338
	N	90				N	103
	Median	0.225974				Median	0.28968
	Mode	0.220339				Mode	0.27551
	Variance	0.00167532				Variance	0.00656464
	Standard Deviation	0.0409307				Standard Deviation	0.0810225
	Minimum	0.0992366				Minimum	0.147287
	Maximum	0.35				Maximum	0.563107
	Range	0.250763				Range	0.41582
	Interquartile Range	0.048				Interquartile Range	0.115
	Sum	20.17				Sum	30.3654
	Skewness	-0.456945	0.254			Skewness	0.578214	0.254
	Kurtosis	1.82705	0.503			Kurtosis	0.515167	0.503
	Control p2					Mutant p2
			Standard Error					Standard Error
	Mean	0.207927	0.00364078			Mean	0.163719	0.00431447
	N	90				N	103
	Median	0.204584				Median	0.167018
	Mode	0.2				Mode	0.2
	Variance	0.00119298				Variance	0.00205337
	Standard Deviation	0.0345395				Standard Deviation	0.0453141
	Minimum	0.114217				Minimum	0.0573491
	Maximum	0.311594				Maximum	0.285714
	Range	0.197377				Range	0.228365
	Interquartile Range	0.034				Interquartile Range	0.061
	Sum	18.7134				Sum	16.863
	Skewness	0.322634	0.254			Skewness	-0.119879	0.254
	Kurtosis	0.766	0.503			Kurtosis	-0.459211	0.503

## Sheet: Normality test
Tests of Normality			significance p-value<0.05
	Kolmogorov-Smirnovaa			Shapiro-Wilk
	Statistic	df	p-value	Statistic	df	p-value
Control p1	0.108	90	0.012	0.956	90	0.004
Control p2	0.102	90	0.022	0.977	90	0.117
Mutant p1	0.078	90	0.200*	0.958	90	0.13
Mutant p2	0.101	90	0.024	0.978	90	0.006
*. This is a lower bound of the true significance.
a. Lilliefors Significance Correction

## Sheet: Mann-Whitney Test
Mann-Whitney Test		significance p-value<0.05
Ranks
Experiment		N	Mean Rank	Sum of Ranks
p1 = Cell1 length‎/Diameter1	Control	90	69.05	6214.5
	Mutant (Thick)	103	121.422	12506.5
	Total	193
p2=cell lenght2‎/diameter2	Control	90	125.589	11303
	Mutant (Thin)	103	72.0194	7418
	Total	193
Test Statisticsa
	p1: Control vs Mutant Thick	p2: Control vs Mutant Thin
Mann-Whitney U	2119.5	2062
Wilcoxon W	6214.5	7418
Z	-6.49799	-6.64673
p-value (2-tailed)	8.14011e-11	2.99666e-11
a. Grouping Variable: Experiment
Ranks
Experiment		N	Mean Rank	Sum of Ranks
p1 = Cell1 length‎/Diameter1	Control p1	90	104.37	9396.5
p2=cell lenght2‎/diameter2	Control p2	90	76.63	6893.5
	Total	180
Test Statisticsa
	Control p1 vs Control p2
Mann-Whitney U	2798.5
Wilcoxon W	5301.5
Z	-3.58047
p-value (2-tailed)	0.00036
a. Grouping Variable: Experiment
