# Supplementary material for: Germ layer-specific regulation of cell polarity and adhesion gives insight into the evolution of mesoderm
Source: eLife. 2018 Jul 31;7:e36740. doi: 10.7554/eLife.36740 (PMC6067901; doi:10.7554/eLife.36740)
Supplement: Figure 3—figure supplement 4—source data 2. — White boxes correspond to the sections reported in Figure 3—figure supplement 4. [file elife-36740-fig3-figsupp4-data2.zip]

Archive with 3 entries (2 files):
- Figure 3-figure supplement 4-Source Data 2.tif
- __MACOSX/
- __MACOSX/._Figure 3-figure supplement 4-Source Data 2.tif
