# Supplementary material for: Germ layer-specific regulation of cell polarity and adhesion gives insight into the evolution of mesoderm
Source: eLife. 2018 Jul 31;7:e36740. doi: 10.7554/eLife.36740 (PMC6067901; doi:10.7554/eLife.36740)
Supplement: Figure 7—figure supplement 2—source data 1. — White boxes correspond to the sections reported in Figure 7—figure supplement 2. [file elife-36740-fig7-figsupp2-data1.zip]

Archive with 3 entries (2 files):
- Figure 7-figure supplement 2-Source Data 1.tif
- __MACOSX/
- __MACOSX/._Figure 7-figure supplement 2-Source Data 1.tif
